# Supplementary material for: Improved Synthesis of a Novel Biodegradable Tunable Micellar Polymer Based on Partially Hydrogenated Poly(β-malic Acid-co-benzyl Malate)
Source: Molecules. 2021 Nov 26;26(23):7169. doi: 10.3390/molecules26237169 (PMC8658956; doi:10.3390/molecules26237169)
Supplement: Supplementary file 1 [file molecules-26-07169-s001.zip]

Archive with 1 entries (1 files):
- molecules-1468575-supplementary.pdf
